# Supplementary material for: Biotic and abiotic drivers of intraspecific trait variation within plant populations of three herbaceous plant species along a latitudinal gradient
Source: BMC Ecol. 2017 Dec 12;17:38. doi: 10.1186/s12898-017-0151-y (PMC5727960; doi:10.1186/s12898-017-0151-y)
Supplement: Supplementary file 2 — Additional file 2. The full dataset used for this study. Study species, study region, population code, all trait SD’s and CV’s, latitude and all abiotic and biotic predictors given for each sampled population of Anemone nemorosa, Milium effusum and Impatiens glandulifera. C-signature = mean abundance weighted functional competition signature, CV = coefficient of variation, GDH = growing degree hours, MAP = mean annual precipitation, NA = not available, S-signature = mean abundance weighted functional stress signature, SD = standard deviation, soil N = soil nitrogen, soil P = soil phosphorous. [file 12898_2017_151_MOESM2_ESM.xls]

## Sheet: Additional file 2
Additional file 2. The full dataset used for this study. Study species, study region, population code, all trait SD’s and CV’s, latitude and all abiotic and biotic predictors given for each sampled population of Anemone nemorosa, Millium effusum and Impatiens glandulifera. C-signature = mean abundance weighted functional competition signature, CV = coefficient of variation, GDH = growing degree h…
Species	Study region	population code	plant height SD (cm)	seed mass SD (mg)	SLA SD (mm2/mg)	leaf area SD (cm2)	plantheight CV	seed mass CV	SLA CV	leaf area CV	Latitude (°N)	GDH (hours)	MAP (mm)	soil nitrogen (%)	soil phosphorous (mg/100g)	soil pH	plant available nitrogen (µg/10cm2/6 weeks)	species richness	functional richness	functional evenness	functional divergence	C-signature	S-signature
I. glandulifera	Amiens	I.Am.1	28.5388	3.02976	NA	19.7212	0.20566	0.291584	NA	0.294789	49.922	47646.6	634	NA	NA	NA	4	9	3.75376	0.833264	0.838599	0.633772	0.219298
I. glandulifera	Amiens	I.Am.2	28.3338	1.8353	NA	41.1891	0.183311	0.196481	NA	0.321042	50.014	47409.6	634	NA	NA	NA	40.1	9	7.555	0.828193	0.766951	0.592105	0.25
I. glandulifera	Amiens	I.Am.3	55.2114	1.96659	NA	59.1655	0.278705	0.16138	NA	0.313392	50.045	47409.6	634	NA	NA	NA	73.9	9	3.98567	0.763793	0.658557	0.595588	0.102941
I. glandulifera	Amiens	I.Am.4	26.1579	1.57615	NA	34.4085	0.151377	0.181042	NA	0.229578	50.274	47409.6	634	NA	NA	NA	4.6	9	9.96527	0.506768	0.716026	0.745833	0.0333333
I. glandulifera	Amiens	I.Am.5	21.4516	1.97849	NA	38.3506	0.156543	0.214211	NA	0.348178	50.269	47409.6	634	NA	NA	NA	4.7	9	3.2014	0.734191	0.809212	0.681373	0.0686275
I. glandulifera	Amiens	I.Am.6	35.8922	1.36499	NA	34.7088	0.196562	0.125466	NA	0.290125	49.919	47218.2	634	NA	NA	NA	6.5	10	8.83885	0.605499	0.702114	0.93	0.025
I. glandulifera	Ghent	I.Gh.1	45.6932	3.6052	NA	37.6526	0.302004	0.324737	NA	0.416012	50.884	47243.8	754	NA	NA	NA	NA	7	4.10199	0.917454	0.700182	0.765625	0.0625
I. glandulifera	Ghent	I.Gh.2	23.723	3.52462	NA	44.7642	0.215012	0.342276	NA	0.350154	50.85	47503	754	NA	NA	NA	39.4	4	1.30057	0.926066	0.807408	0.895833	0
I. glandulifera	Ghent	I.Gh.3	27.7942	1.59345	NA	49.4792	0.197168	0.186855	NA	0.330933	50.978	47243.8	754	NA	NA	NA	87.5	9	5.37537	0.599766	0.656579	0.60119	0.324405
I. glandulifera	Ghent	I.Gh.4	52.3615	1.50622	NA	30.4877	0.319277	0.189615	NA	0.656101	49.973	47243.8	754	NA	NA	NA	1.71	7	4.28133	0.713724	0.728201	0.75	0.15625
I. glandulifera	Ghent	I.Gh.5	21.1917	1.28229	NA	24.5943	0.163642	0.173078	NA	0.22097	51.01	47243.8	754	NA	NA	NA	16.5	6	3.31762	0.743398	0.781897	0.52619	0.17619
I. glandulifera	Ghent	I.Gh.6	15.653	1.24546	NA	12.7564	0.18089	0.171804	NA	0.323805	51.0263	47243.8	754	NA	NA	NA	4.5	6	10.076	0.789478	0.908048	0.783338	0.150004
I. glandulifera	Bremen	I.Br.1	25.3686	1.50784	NA	28.0574	0.154907	0.17049	NA	0.201681	53.184	42288.3	732	NA	NA	NA	43	4	3.37003	0.726033	0.460941	0.537037	0.12037
I. glandulifera	Bremen	I.Br.2	26.7691	1.40069	NA	30.1343	0.167342	0.159268	NA	0.283633	49.922	42288.3	732	NA	NA	NA	24.2	9	8.49048	0.693776	0.751158	0.696667	0.0666667
I. glandulifera	Bremen	I.Br.3	34.4388	1.6147	NA	63.6366	0.19261	0.206872	NA	0.409841	53.164	42288.3	732	NA	NA	NA	3.2	7	5.93528	0.82201	0.729638	0.532051	0.195513
I. glandulifera	Bremen	I.Br.4	22.1193	1.72707	NA	36.1275	0.128676	0.174436	NA	0.226944	53.13	42288.3	732	NA	NA	NA	19.6	4	1.07689	0.772621	0.453075	0.716667	0.166667
I. glandulifera	Bremen	I.Br.5	22.9586	1.71412	NA	35.8417	0.122599	0.183473	NA	0.195327	53.13	46345.6	732	NA	NA	NA	63	5	1.89601	0.822039	0.674374	0.675	0.25
I. glandulifera	Lund	I.Lu.1	28.6433	2.31398	NA	40.9082	0.170158	0.217652	NA	0.252057	55.967	38109.8	653	NA	NA	NA	20.8	11	4.12551	0.749983	0.580029	0.818627	0.0465686
I. glandulifera	Lund	I.Lu.2	16.9802	1.81905	NA	62.1312	0.123164	0.164736	NA	0.338002	55.994	38109.8	653	NA	NA	NA	28.5	10	19.3367	0.70499	0.665703	0.54918	0.057377
I. glandulifera	Lund	I.Lu.3	25.6417	2.37741	NA	53.0423	0.173882	0.215536	NA	0.3614	55.997	38109.8	653	NA	NA	NA	29.4	11	13.1473	0.78155	0.726202	0.49775	0.193696
I. glandulifera	Lund	I.Lu.4	20.145	2.08814	NA	47.9734	0.134121	0.20554	NA	0.272225	55.999	38348.6	653	NA	NA	NA	9.1	6	2.69901	0.604441	0.477788	0.761905	0.0922619
I. glandulifera	Lund	I.Lu.5	20.8751	1.66814	NA	31.9747	0.190757	0.177251	NA	0.329464	55.977	38348.6	653	NA	NA	NA	32.3	11	11.553	0.63571	0.450914	0.832051	0.0397436
I. glandulifera	Lund	I.Lu.6	27.329	1.28479	NA	65.0885	0.143409	0.179312	NA	0.292535	55.731	38348.6	653	NA	NA	NA	24.1	9	11.952	0.731031	0.663271	0.516204	0.155093
I. glandulifera	Stockholm	I.St.1	34.4497	1.90917	NA	61.3664	0.208913	0.161769	NA	0.38575	59.4	39072.1	527	NA	NA	NA	3.8	7	2.9088	0.778047	0.823783	0.703704	0.106481
I. glandulifera	Stockholm	I.St.2	36.0909	1.92979	NA	61.3623	0.196146	0.173688	NA	0.393348	59.44	39302.5	527	NA	NA	NA	48.7	9	3.74419	0.458515	0.645014	0.777212	0.170069
I. glandulifera	Stockholm	I.St.3	26.0628	1.80463	NA	26.044	0.169459	0.178617	NA	0.438377	59.409	39302.5	527	NA	NA	NA	5.9	8	4.74595	0.731927	0.802488	0.628472	0.284722
I. glandulifera	Stockholm	I.St.4	18.0504	1.90065	NA	18.6706	0.172456	0.187892	NA	0.312798	59.253	39072.1	527	NA	NA	NA	51.1	9	7.58936	0.89953	0.80688	0.541667	0.375
I. glandulifera	Stockholm	I.St.5	30.8327	2.77662	NA	49.1079	0.215062	0.229869	NA	0.609639	59.163	39072.1	527	NA	NA	NA	14.2	8	9.47115	0.667177	0.877956	0.76087	0.0543478
I. glandulifera	Trondheim	I.Tr.1	23.2878	1.94494	NA	11.1913	0.217826	0.185202	NA	0.452041	63.479	31705.4	884	NA	NA	NA	0.39	9	3.23539	0.74038	0.793083	0.651853	0.11852
I. glandulifera	Trondheim	I.Tr.2	31.3257	1.79302	NA	16.1824	0.28649	0.185416	NA	0.581634	63.477	31705.4	884	NA	NA	NA	2.24	9	4.1176	0.613628	0.823921	0.6125	0.1875
I. glandulifera	Trondheim	I.Tr.3	28.7975	2.28971	NA	20.2261	0.23974	0.20593	NA	0.650442	63.484	32169.8	884	NA	NA	NA	12.2	10	4.94496	0.756815	0.69969	0.699408	0.0565512
I. glandulifera	Trondheim	I.Tr.4	31.3123	1.94502	NA	34.9956	0.220003	0.169244	NA	0.517605	63.477	32169.8	884	NA	NA	NA	3.9	10	5.75229	0.680256	0.576194	0.790001	0.135001
I. glandulifera	Trondheim	I.Tr.5	30.1408	1.96908	NA	40.4615	0.175105	0.188725	NA	0.423564	63.481	32169.8	884	NA	NA	NA	4.5	8	4.49011	0.642494	0.46827	0.773585	0.212264
I. glandulifera	Trondheim	I.Tr.6	37.8107	3.10145	NA	27.4752	0.235688	0.188019	NA	0.440597	63.413	32595.8	884	NA	NA	NA	65.3	13	4.13243	0.763511	0.691553	0.696432	0.190479
A. nemorosa	Ghent	A.Gh.1	1.53375	0.348903	1.86441	8.41167	0.0974839	0.127786	0.0901103	0.287644	50.9	10719.3	754	0.25	8.696	3.884	NA	16	17.0143	0.780503	0.960628	0.494759	0.474319
A. nemorosa	Ghent	A.Gh.2	2.26358	0.617035	3.58344	13.7325	0.113939	0.284407	0.135422	0.377556	50.9	10719.3	754	0.29	4.02	3.241	NA	3	1.01698	0.49111	0.779756	0.5	0.5
A. nemorosa	Ghent	A.Gh.3	2.5579	0.5917	2.49801	7.75704	0.137522	0.31682	0.0992887	0.324762	50.9	10719.3	754	0.33	71.33	3.538	NA	7	15.7621	0.348213	0.632097	0.476449	0.514493
A. nemorosa	Ghent	A.Gh.4	3.37357	0.468206	2.50325	9.8481	0.163237	0.289227	0.108057	0.317565	50.9	10719.3	754	0.26	16.452	3.475	NA	5	4.18278	0.260518	0.43812	0.4	0.6
A. nemorosa	Ghent	A.Gh.5	3.46135	0.556105	2.34181	7.53786	0.160744	0.293126	0.113606	0.260693	50.9	10719.3	754	0.38	12.84	3.402	NA	10	17.4307	0.225859	0.83564	0.421033	0.497453
A. nemorosa	Lund	A.Lu.1	2.16025	0.339803	2.83864	6.65782	0.101262	0.195546	0.0918336	0.254789	55.6	7998.52	670	0.3	2.322	3.715	NA	5	2.29167	0.877971	0.725838	0.35	0.4
A. nemorosa	Lund	A.Lu.2	2.26358	0.306095	2.0079	7.3904	0.126693	0.177647	0.0687129	0.279305	55.6	7998.52	670	0.31	5.656	3.42	NA	7	21.3672	0.638409	0.291056	0.190129	0.262945
A. nemorosa	Lund	A.Lu.3	2.52982	0.341156	2.64529	8.54517	0.129073	0.187365	0.0912629	0.321965	55.6	7998.52	670	0.41	46.974	3.151	NA	6	4.5637	0.743613	0.53087	0.183908	0.347701
A. nemorosa	Amiens	A.Am.1	2.08281	0.59761	2.62047	8.7938	0.164866	0.260096	0.0957188	0.407977	49.8	12289.3	634	0.14	3.208	6.587	NA	11	7.58297	0.576637	0.862134	0.410053	0.541005
A. nemorosa	Amiens	A.Am.2	2.25726	0.602413	4.96877	7.17343	0.147213	0.267025	0.19039	0.312386	49.8	12289.3	634	0.17	5.002	4.345	NA	6	1.75921	0.408859	0.830765	0.275362	0.717391
A. nemorosa	Amiens	A.Am.3	2.33656	0.534363	4.43515	8.09379	0.151397	0.229214	0.162	0.34888	49.8	12289.3	634	0.13	3.598	4.312	NA	16	13.7941	0.542084	0.583193	0.319728	0.605442
A. nemorosa	Amiens	A.Am.4	2.36392	0.569612	3.56335	6.31963	0.181375	0.214068	0.139121	0.344858	49.8	12289.3	634	0.22	5.69	5.527	NA	13	8.28046	0.641915	0.668619	0.351562	0.585938
A. nemorosa	Amiens	A.Am.5	2.39643	0.908739	3.60618	7.87978	0.180182	0.395516	0.150287	0.33987	49.8	12289.3	634	0.16	3.112	4.75	NA	7	4.95239	0.412182	0.445207	0.29697	0.660606
A. nemorosa	Amiens	A.Am.6	2.76973	0.468186	3.68647	7.66207	0.181028	0.18217	0.163055	0.412634	49.8	12289.3	634	0.29	115.39	7.207	NA	5	1.6524	0.636654	0.602638	0.409524	0.552381
A. nemorosa	Bremen	A.Br.1	1.0875	0.368307	2.71105	3.45654	0.0686267	0.175167	0.0753196	0.166158	53.3	9766.73	732	0.19	5.468	3.887	NA	14	12.7931	0.674517	0.920005	0.461111	0.494444
A. nemorosa	Bremen	A.Br.2	1.66513	0.455274	5.2449	5.79897	0.104419	0.210124	0.161692	0.306413	53.3	9766.73	732	0.47	15.93	4.738	NA	17	16.7667	0.598653	0.688442	0.328125	0.528125
A. nemorosa	Bremen	A.Br.3	1.90055	0.519293	2.98431	7.81793	0.119582	0.214427	0.0875036	0.319151	53.3	9766.73	732	0.25	5.674	3.786	NA	8	13.7763	0.809491	0.681498	0.3125	0.546875
A. nemorosa	Bremen	A.Br.4	1.9028	0.407807	3.50299	5.6969	0.123773	0.19664	0.1067	0.284267	53.3	9766.73	732	0.41	21.662	5.438	NA	12	14.9443	0.620575	0.51997	0.318889	0.635556
A. nemorosa	Bremen	A.Br.5	2.26017	0.539279	2.97147	9.34117	0.111083	0.192811	0.100546	0.304458	53.3	9766.73	732	0.3	9.614	5.355	NA	10	12.7667	0.732246	0.985719	0.491044	0.487539
A. nemorosa	Bremen	A.Br.6	2.69175	0.630832	3.03767	6.8384	0.167051	0.261342	0.0898389	0.293275	53.3	9766.73	732	0.28	14.218	3.371	NA	3	1.43883	0.755847	0.68689	0.25	0.666667
A. nemorosa	Potsdam	A.Po.1	1.46457	0.477119	2.57232	8.10967	0.0951428	0.195098	0.0802127	0.323981	52.6	9714.57	566	0.31	11.458	4.035	NA	12	19.3023	0.440051	0.49983	0.284091	0.253788
A. nemorosa	Potsdam	A.Po.2	1.88129	0.641772	3.52385	11.6625	0.0986344	0.297066	0.123144	0.436842	52.6	9714.57	566	0.3	9.792	4.427	NA	18	8.35265	0.608815	0.730906	0.361753	0.360308
A. nemorosa	Potsdam	A.Po.3	1.97877	0.502539	3.43755	8.27975	0.110628	0.230728	0.113411	0.359843	52.6	9714.57	566	0.71	11.784	3.227	NA	10	21.0579	0.662128	0.846792	0.427778	0.369444
A. nemorosa	Potsdam	A.Po.4	2.19441	0.434947	2.63347	7.32548	0.132513	0.191572	0.0948334	0.366604	52.6	9714.57	566	0.49	21.956	7.535	NA	6	6.18259	0.780498	0.611572	0.344697	0.57197
A. nemorosa	Potsdam	A.Po.5	2.62316	0.395185	3.39086	12.3749	0.148761	0.191334	0.103001	0.405248	52.6	9714.57	566	0.32	7.69	6.093	NA	6	4.88354	0.675009	0.771446	0.340909	0.409091
A. nemorosa	Potsdam	A.Po.6	3.20807	0.559319	3.50044	12.8525	0.157877	0.23196	0.106038	0.342617	52.6	9714.57	566	0.19	18.158	5.412	NA	5	1.48001	0.662756	0.414616	0.456621	0.257991
A. nemorosa	Stockholm	A.St.1	1.75119	0.381135	2.95561	4.70693	0.103417	0.16752	0.147556	0.241861	59	10276.3	527	0.74	12.986	4.092	NA	7	3.04515	0.665851	0.942994	0.240476	0.611905
A. nemorosa	Stockholm	A.St.2	1.95911	0.440634	3.27151	6.18048	0.123473	0.209124	0.120141	0.31672	59	10276.3	527	0.24	11.34	3.821	NA	12	9.74779	0.602913	0.885023	0.501096	0.420504
A. nemorosa	Stockholm	A.St.3	1.98806	0.652516	3.5171	6.34043	0.10844	0.321459	0.121761	0.279003	59	10276.3	527	0.54	14.32	5.699	NA	12	10.3273	0.709164	0.891787	0.266169	0.624378
A. nemorosa	Stockholm	A.St.4	2.04241	0.391517	2.40573	5.3805	0.121572	0.151055	0.0938861	0.294499	59	10276.3	527	0.38	6.21	4.589	NA	19	13.126	0.695822	0.417909	0.264368	0.414614
A. nemorosa	Stockholm	A.St.5	2.57645	0.492046	3.31096	4.81324	0.16036	0.233807	0.121398	0.274404	59	10276.3	527	0.68	8.614	4.533	NA	7	4.74989	0.623105	0.606683	0.170034	0.447811
A. nemorosa	Stockholm	A.St.6	3.30512	0.646507	2.86853	9.14766	0.186379	0.311744	0.102982	0.345065	59	10276.3	527	0.73	21.992	5.477	NA	14	7.23221	0.726034	0.819036	0.487288	0.292373
A. nemorosa	Umeå	A.Um.1	2.65649	0.46982	3.16027	11.7991	0.0995438	0.293092	0.0844864	0.261473	63.8	7656.25	572	0.53	41.598	3.805	NA	15	14.2155	0.742368	0.872687	0.33758	0.531847
A. nemorosa	Umeå	A.Um.2	2.65827	0.3401	5.53875	8.85479	0.110638	0.188851	0.152204	0.250173	63.8	7656.25	572	0.27	21.742	3.913	NA	10	4.03437	0.64145	0.928774	0.381173	0.452932
A. nemorosa	Umeå	A.Um.3	3.08517	0.426961	3.95799	6.23231	0.168221	0.208267	0.128425	0.304798	63.8	7656.25	572	0.63	11.592	3.771	NA	8	15.1369	0.670922	0.962411	0.470874	0.523058
A. nemorosa	Umeå	A.Um.4	3.19043	0.528741	3.01358	13.8732	0.140054	0.304765	0.0978312	0.340091	63.8	7656.25	572	0.26	10.306	3.658	NA	7	9.66319	0.633655	0.888047	0.464286	0.510369
A. nemorosa	Umeå	A.Um.5	4.77272	0.539162	4.32325	21.254	0.184846	0.452425	0.100249	0.480715	63.8	7656.25	572	0.35	14.266	3.733	NA	10	9.47275	0.771614	0.983068	0.71381	0.276667
M. effusum	Abisko	M.Ab.1	19.5867	0.103566	5.53421	2.98945	0.128073	0.14257	0.208677	0.311444	68.4	11990.5	387	0.31	13.972	4.87	NA	14	12.0957	0.597887	0.894023	0.536826	0.314297
M. effusum	Abisko	M.Ab.2	15.1868	0.203782	5.05995	4.7915	0.0979371	0.205643	0.22837	0.359649	68.4	11990.5	387	0.99	6.132	6.151	NA	23	13.8577	0.578865	0.921828	0.464487	0.463432
M. effusum	Abisko	M.Ab.3	17.9621	0.105913	6.22458	3.94573	0.117348	0.122008	0.198078	0.334154	68.4	11990.5	387	0.44	10.514	4.566	NA	11	14.2605	0.560036	0.772865	0.697732	0.245069
M. effusum	Abisko	M.Ab.4	15.661	0.229431	5.25153	3.78054	0.113595	0.233104	0.175954	0.41209	68.4	11990.5	387	0.12	9.046	5.056	NA	14	12.974	0.500775	0.761587	0.341102	0.404661
M. effusum	Abisko	M.Ab.5	14.6905	0.227996	6.74066	3.52624	0.099709	0.317957	0.279885	0.293196	68.4	11990.5	387	1	5.376	4.957	NA	14	8.59473	0.633936	0.941183	0.478495	0.43172
M. effusum	Abisko	M.Ab.6	14.9533	0.270114	3.13909	2.32659	0.10256	0.339633	0.119629	0.287436	68.4	11990.5	387	0.15	13.828	4.188	NA	17	9.23052	0.521944	0.809838	0.379108	0.485915
M. effusum	Ghent	M.Gh.1	16.7323	0.167879	1.62864	2.86299	0.160272	0.148268	0.057189	0.241158	50.9	17919.3	754	0.28	22.924	3.307	NA	6	10.3365	0.582794	0.897805	0.412698	0.472222
M. effusum	Ghent	M.Gh.2	18.9443	0.191227	4.03931	4.72338	0.190971	0.257112	0.125224	0.322986	50.9	17919.3	754	0.14	65.374	3.691	NA	6	9.60028	0.627804	0.900584	0.307512	0.261737
M. effusum	Ghent	M.Gh.3	17.8398	0.241208	3.34189	3.5677	0.184677	0.244039	0.126588	0.361358	50.9	17919.3	754	0.24	39.716	3.576	NA	10	9.92108	0.450531	0.665396	0.429094	0.332602
M. effusum	Ghent	M.Gh.4	19.9523	0.221873	1.88233	2.21554	0.187639	0.187477	0.0629007	0.182508	50.9	17919.3	754	0.24	4.622	3.204	NA	7	2.55169	0.729011	0.812451	0.516667	0.416667
M. effusum	Lund	M.Lu.1	17.1963	0.109756	2.85108	1.94428	0.139808	0.125764	0.0920788	0.213974	55.6	15168.5	670	0.56	11.098	3.73	NA	5	1.53156	0.412257	0.540457	0.575188	0.349624
M. effusum	Lund	M.Lu.2	9.42388	0.152772	3.23332	3.30552	0.10394	0.234957	0.10602	0.2357	55.6	15168.5	670	0.29	5.906	3.781	NA	9	5.31864	0.755279	0.833024	0.30303	0.598485
M. effusum	Lund	M.Lu.3	12.7988	0.152044	2.5224	3.30775	0.122672	0.212942	0.0828942	0.215303	55.6	15168.5	670	0.25	35.058	3.561	NA	5	2.99025	0.39007	0.772902	0.39794	0.431648
M. effusum	Lund	M.Lu.4	13.6015	0.0960364	2.06585	2.63265	0.121442	0.134726	0.0692163	0.197776	55.6	15168.5	670	0.22	8.78	4.163	NA	13	9.1765	0.504213	0.968537	0.350556	0.558889
M. effusum	Lund	M.Lu.5	15.0238	0.184444	2.51867	2.60889	0.12625	0.206988	0.100912	0.22305	55.6	15168.5	670	0.34	12.814	3.984	NA	11	24.1007	0.639788	0.35868	0.237319	0.438406
M. effusum	Lund	M.Lu.6	10.328	0.110234	3.25085	2.2146	0.102596	0.137995	0.0986339	0.229386	55.6	15168.5	670	0.6	11.546	3.406	NA	6	6.88247	0.526778	0.971977	0.253846	0.726923
M. effusum	Amiens	M.Am.1	8.75867	0.161733	4.21273	3.26268	0.126937	0.244996	0.140306	0.397399	49.8	16549.3	634	0.18	4.106	3.646	NA	6	4.61419	0.803097	0.546994	0.416667	0.516667
M. effusum	Amiens	M.Am.2	21.8268	0.200433	3.38836	4.22786	0.291542	0.267756	0.100519	0.40607	49.8	16549.3	634	0.15	4.216	3.819	NA	4	2.95057	0.122337	0.514616	0.484848	0.512121
M. effusum	Amiens	M.Am.3	17.8205	0.1809	3.02073	2.13328	0.173015	0.279681	0.0981733	0.268019	49.8	16549.3	634	0.16	4.77	4.558	NA	13	13.166	0.59666	0.611184	0.333333	0.605769
M. effusum	Amiens	M.Am.4	26.0671	0.205788	3.68953	1.36232	0.326929	0.234992	0.127821	0.19022	49.8	16549.3	634	0.26	5.308	7.054	NA	14	12.0751	0.604386	0.393512	0.296066	0.665631
M. effusum	Amiens	M.Am.5	13.9089	0.120228	3.69344	2.53668	0.200995	0.152512	0.112176	0.268515	49.8	16549.3	634	0.19	58.644	4.652	NA	5	4.36209	0.356355	0.587846	0.254845	0.737403
M. effusum	Bremen	M.Br.1	8.48205	0.160906	3.61752	2.64824	0.0802971	0.195326	0.0821998	0.16018	53.3	16498.7	732	0.26	7.022	3.354	NA	10	15.0902	0.425519	0.58062	0.271605	0.632716
M. effusum	Bremen	M.Br.2	7.46229	0.106389	2.36508	5.3701	0.0797253	0.170897	0.067718	0.387748	53.3	16498.7	732	0.41	21.662	5.438	NA	11	14.9443	0.507384	0.499831	0.320946	0.635135
M. effusum	Bremen	M.Br.3	14.1104	0.119348	2.40369	2.55032	0.179597	0.177584	0.0567315	0.209514	53.3	16498.7	732	0.47	15.93	4.738	NA	16	16.7667	0.607739	0.676831	0.330169	0.526371
M. effusum	Bremen	M.Br.4	12.1873	0.0875537	3.87107	3.26817	0.147249	0.141814	0.0929054	0.232917	53.3	16498.7	732	0.41	33.912	5.258	NA	14	12.7568	0.667735	0.679867	0.235185	0.301852
M. effusum	Bremen	M.Br.5	21.569	0.0976311	2.72895	1.2271	0.259409	0.148569	0.0686079	0.114958	53.3	16498.7	732	0.27	7.618	3.873	NA	11	14.5248	0.655197	0.980724	0.36627	0.553175
M. effusum	Bremen	M.Br.6	12.2467	0.111667	3.08013	2.99341	0.123871	0.182211	0.0725202	0.224909	53.3	16498.7	732	0.19	5.468	3.887	NA	13	12.7931	0.659939	0.935235	0.472772	0.487624
M. effusum	Potsdam	M.Po.1	13.3041	0.201272	4.8486	4.04495	0.143055	0.306661	0.128836	0.240394	52.6	18267	566	0.35	15.51	5.932	NA	11	20.8979	0.540618	0.768338	0.385593	0.34322
M. effusum	Potsdam	M.Po.2	13.019	0.215382	4.09614	5.45166	0.121371	0.251946	0.129927	0.346159	52.6	18267	566	0.21	9.83	3.55	NA	9	16.1925	0.600721	0.530213	0.27027	0.694595
M. effusum	Potsdam	M.Po.3	10.6918	0.12878	3.68314	3.90681	0.101633	0.198901	0.0860413	0.248797	52.6	18267	566	0.37	13.736	4.276	NA	12	24.0557	0.349151	0.654045	0.338652	0.514184
M. effusum	Potsdam	M.Po.4	18.4262	0.258767	6.00775	2.98926	0.191275	0.355588	0.173999	0.29903	52.6	18267	566	0.39	16.394	3.288	NA	16	27.0159	0.663854	0.499362	0.258032	0.236948
M. effusum	Potsdam	M.Po.5	18.2005	0.177962	3.80063	4.3451	0.167592	0.259428	0.101326	0.267191	52.6	18267	566	0.24	9.12	3.891	NA	12	5.99417	0.471887	0.627268	0.361111	0.525253
M. effusum	Potsdam	M.Po.6	13.4508	0.158761	4.22152	4.40283	0.131784	0.234407	0.10744	0.254577	52.6	18267	566	0.7	9.042	3.64	NA	12	24.5519	0.787483	0.904263	0.398649	0.25
M. effusum	Umeå	M.Um.1	15.1422	0.0737903	4.54528	2.26397	0.125142	0.103523	0.143336	0.200823	63.8	11682.2	572	0.37	86.61	4.698	NA	8	6.27564	0.809659	0.549835	0.623563	0.261494
M. effusum	Umeå	M.Um.2	15.6059	0.141649	5.80211	1.88325	0.138842	0.253705	0.11598	0.153571	63.8	11682.2	572	0.17	8.224	4.575	NA	12	15.1156	0.537881	0.700546	0.471184	0.447819
M. effusum	Umeå	M.Um.3	13.5425	0.132978	4.91912	1.80503	0.111553	0.20926	0.129006	0.21308	63.8	11682.2	572	0.08	22.042	3.746	NA	15	12.796	0.739508	0.78817	0.298951	0.674825
M. effusum	Umeå	M.Um.4	12.5918	0.11123	6.32047	2.83078	0.0957306	0.157639	0.142259	0.243901	63.8	11682.2	572	0.14	9.046	3.724	NA	9	11.4535	0.345627	0.905062	0.353414	0.526606
M. effusum	Umeå	M.Um.5	12.2642	0.133721	5.5252	4.47819	0.0806145	0.21154	0.116222	0.284334	63.8	11682.2	572	0.11	16.26	3.649	NA	13	13.4987	0.570986	0.929749	0.38459	0.419312
M. effusum	Umeå	M.Um.6	13.2852	0.161626	3.83822	2.97043	0.0943995	0.260519	0.135409	0.219491	63.8	11682.2	572	0.33	19.646	4.129	NA	14	7.88451	0.728884	0.892719	0.773188	0.162319
